# Supplementary material for: The high alpine bee fauna (Hymenoptera: Apoidea) of the Zillertal Alps, Austria
Source: Biodivers Data J. 2014 Jun 23;(2):e1115. doi: 10.3897/BDJ.2.e1115 (PMC4092322; doi:10.3897/BDJ.2.e1115)
Supplement: XML Treatment for Andrena ruficrus [file BDJ.2.e1115-treatment9.xml]

<!DOCTYPE tp:taxon-treatment
  PUBLIC "-//TaxonX//DTD Taxonomic Treatment Publishing DTD v0 20100105//EN" "tax-treatment-NSO.dtd">
<tp:taxon-treatment xmlns:tp="http://www.plazi.org/taxpub"><tp:treatment-meta><mixed-citation publication-type="journal"><person-group><name><surname>Bossert</surname><given-names>Silas</given-names></name></person-group><article-title>The high alpine bee fauna (<tp:taxon-name><tp:taxon-name-part taxon-name-part-type="order">Hymenoptera</tp:taxon-name-part></tp:taxon-name>: <tp:taxon-name><tp:taxon-name-part taxon-name-part-type="superfamily">Apoidea</tp:taxon-name-part></tp:taxon-name>) of the Zillertal Alps, Austria</article-title><source>Biodivers Data J</source><day>23</day><month>6</month><year>2014</year><volume>2014</volume><issue>2</issue><pub-id pub-id-type="doi">10.3897/BDJ.2.e1115</pub-id></mixed-citation></tp:treatment-meta><tp:nomenclature><tp:taxon-name><tp:taxon-name-part taxon-name-part-type="genus">Andrena</tp:taxon-name-part> <tp:taxon-name-part taxon-name-part-type="species">ruficrus</tp:taxon-name-part></tp:taxon-name><tp:taxon-authority>Nylander, 1848</tp:taxon-authority></tp:nomenclature><tp:treatment-sec sec-type="materials"><title>Materials</title><list list-type="alpha-lower" list-content="occurrences"><list-item><p><bold>Type status:</bold> <named-content xmlns:xlink="http://www.w3.org/1999/xlink" content-type="dwc:typeStatus" xlink:type="simple">Other material</named-content>. <bold>Occurrence:</bold> occurrenceRemarks: <named-content xmlns:xlink="http://www.w3.org/1999/xlink" content-type="dwc:occurrenceRemarks" xlink:type="simple">on <italic><tp:taxon-name><tp:taxon-name-part taxon-name-part-type="genus">Geum</tp:taxon-name-part> <tp:taxon-name-part taxon-name-part-type="species">montanum</tp:taxon-name-part></tp:taxon-name></italic></named-content>; recordedBy: <named-content xmlns:xlink="http://www.w3.org/1999/xlink" content-type="dwc:recordedBy" xlink:type="simple">S. Bossert</named-content>; individualCount: <named-content xmlns:xlink="http://www.w3.org/1999/xlink" content-type="dwc:individualCount" xlink:type="simple">1</named-content>; sex: <named-content xmlns:xlink="http://www.w3.org/1999/xlink" content-type="dwc:sex" xlink:type="simple">female</named-content>; <bold>Location:</bold> country: <named-content xmlns:xlink="http://www.w3.org/1999/xlink" content-type="dwc:country" xlink:type="simple">Austria</named-content>; stateProvince: <named-content xmlns:xlink="http://www.w3.org/1999/xlink" content-type="dwc:stateProvince" xlink:type="simple">Tyrol</named-content>; verbatimLocality: <named-content xmlns:xlink="http://www.w3.org/1999/xlink" content-type="dwc:verbatimLocality" xlink:type="simple">Zemmgrund</named-content>; verbatimElevation: <named-content xmlns:xlink="http://www.w3.org/1999/xlink" content-type="dwc:verbatimElevation" xlink:type="simple">2001 m</named-content>; decimalLatitude: <named-content xmlns:xlink="http://www.w3.org/1999/xlink" content-type="dwc:decimalLatitude" xlink:type="simple">47.022145</named-content>; decimalLongitude: <named-content xmlns:xlink="http://www.w3.org/1999/xlink" content-type="dwc:decimalLongitude" xlink:type="simple">11.814224</named-content>; <bold>Event:</bold> samplingProtocol: <named-content xmlns:xlink="http://www.w3.org/1999/xlink" content-type="dwc:samplingProtocol" xlink:type="simple">manual catch</named-content>; eventDate: <named-content xmlns:xlink="http://www.w3.org/1999/xlink" content-type="dwc:eventDate" xlink:type="simple">7-7-13</named-content>; habitat: <named-content xmlns:xlink="http://www.w3.org/1999/xlink" content-type="dwc:habitat" xlink:type="simple">alpine meadow</named-content></p></list-item></list></tp:treatment-sec><tp:treatment-sec sec-type="Distribution"><title>Distribution</title><p>According to <xref ref-type="bibr" rid="B721510">Warncke (1981)</xref>, the species is distributed between 43° and 70°  north latitude in Europe and probably reaches Asia.</p></tp:treatment-sec><tp:treatment-sec sec-type="Notes"><title>Notes</title><p><italic><tp:taxon-name><tp:taxon-name-part taxon-name-part-type="genus">Andrena</tp:taxon-name-part> <tp:taxon-name-part taxon-name-part-type="species">ruficrus</tp:taxon-name-part></tp:taxon-name></italic> is a rare species and <xref ref-type="bibr" rid="B669559">Gusenleitner (1985)</xref> solely reports one single record of the species in Northern Tyrol.</p></tp:treatment-sec><ref-list><ref id="B721510"><element-citation xmlns:xlink="http://www.w3.org/1999/xlink" publication-type="article" xlink:type="simple"><person-group person-group-type="author"><name name-style="western"><surname>Warncke</surname><given-names>K.</given-names></name></person-group><year>1981</year><article-title>Die Bienen des Klagenfurter Beckens (<tp:taxon-name><tp:taxon-name-part taxon-name-part-type="order">Hymenoptera</tp:taxon-name-part></tp:taxon-name>, <tp:taxon-name><tp:taxon-name-part taxon-name-part-type="family">Apidae</tp:taxon-name-part></tp:taxon-name>)</article-title><source>Carinthia II</source><volume>171</volume><issue>91</issue><fpage>275</fpage><lpage>348</lpage><comment content-type="language">German</comment></element-citation></ref><ref id="B669559"><element-citation xmlns:xlink="http://www.w3.org/1999/xlink" publication-type="article" xlink:type="simple"><person-group person-group-type="author"><name name-style="western"><surname>Gusenleitner</surname><given-names>Fritz</given-names></name></person-group><year>1985</year><article-title>Angaben zur Kenntnis der Bienengattung <italic><tp:taxon-name><tp:taxon-name-part taxon-name-part-type="genus">Andrena</tp:taxon-name-part></tp:taxon-name></italic> in Nordtirol (Österreich)</article-title><source>Ber. nat.-med. Ver. Innsbruck</source><volume>72</volume><fpage>199</fpage><lpage>221</lpage><comment content-type="language">German</comment></element-citation></ref></ref-list></tp:taxon-treatment>
