# Supplementary material for: The high alpine bee fauna (Hymenoptera: Apoidea) of the Zillertal Alps, Austria
Source: Biodivers Data J. 2014 Jun 23;(2):e1115. doi: 10.3897/BDJ.2.e1115 (PMC4092322; doi:10.3897/BDJ.2.e1115)
Supplement: XML Treatment for Halictinae [file BDJ.2.e1115-treatment14.xml]

<!DOCTYPE tp:taxon-treatment
  PUBLIC "-//TaxonX//DTD Taxonomic Treatment Publishing DTD v0 20100105//EN" "tax-treatment-NSO.dtd">
<tp:taxon-treatment xmlns:tp="http://www.plazi.org/taxpub"><tp:treatment-meta><mixed-citation publication-type="journal"><person-group><name><surname>Bossert</surname><given-names>Silas</given-names></name></person-group><article-title>The high alpine bee fauna (<tp:taxon-name><tp:taxon-name-part taxon-name-part-type="order">Hymenoptera</tp:taxon-name-part></tp:taxon-name>: <tp:taxon-name><tp:taxon-name-part taxon-name-part-type="superfamily">Apoidea</tp:taxon-name-part></tp:taxon-name>) of the Zillertal Alps, Austria</article-title><source>Biodivers Data J</source><day>23</day><month>6</month><year>2014</year><volume>2014</volume><issue>2</issue><pub-id pub-id-type="doi">10.3897/BDJ.2.e1115</pub-id></mixed-citation></tp:treatment-meta><tp:nomenclature><tp:taxon-name>
              <tp:taxon-name-part taxon-name-part-type="subfamilia">Halictinae</tp:taxon-name-part>
            </tp:taxon-name></tp:nomenclature></tp:taxon-treatment>
